# Supplementary material for: Flavivirus Capsid Proteins Inhibit the Interferon Response
Source: Viruses. 2022 May 5;14(5):968. doi: 10.3390/v14050968 (PMC9146811; doi:10.3390/v14050968)
Supplement: Supplementary file 1 [file viruses-14-00968-s001.zip]

Archive with 1 entries (1 files):
- viruses-1623080-supplementary.pdf
